# Supplementary material for: Spiritual Care for Cancer Patients at the End-of-Life
Source: Healthcare (Basel). 2024 Aug 9;12(16):1584. doi: 10.3390/healthcare12161584 (PMC11353481; doi:10.3390/healthcare12161584)
Supplement: Supplementary file 1 [file healthcare-12-01584-s001.zip]

Archive with 1 entries (1 files):
- healthcare-3103113-supplementary.pdf
